# Supplementary material for: Survey data on factors influencing participation in towel reuse programs
Source: Data Brief. 2016 Nov 24;10:26–9. doi: 10.1016/j.dib.2016.11.068 (PMC5137323; doi:10.1016/j.dib.2016.11.068)
Supplement: Supplementary material [file mmc3.xlsx]

## Sheet: Metadata
METADATA For the work "Survey data for Don’t change my towels please: Factors influencing participation in towel reuse"
Survey	The questionnaires were administered in tourism hot spots including Athens’s Acropolis, ancient Olympia and Patras during June-September 2014, using a direct face to face survey.
Acknowledgment	The research was implemented within the framework of the Action «Supporting Postdoctoral Researchers» of the Operational Program "Education and Lifelong Learning" (Action’s Beneficiary: General Secretariat for Research and Technology), and is co-financed by the European Social Fund (ESF) and the Greek State.
Variable Name	Variable Description
CHOICE	Dummy variable, 1 if respondent has chosen to participant, 0 otherwise (screening question 1)
WILLING	Dummy variable, 1 if respondent is willing to contribute a positive amount, 0 otherwise
PREMIUM	The respondent’s stated Willingness To Pay in euro per day
GENDER	Dummy variable, 1 if respondent is male, 0 otherwise
EDUCATION	Dummy variable, 1 if respondent has finished secondary education or higher, 0 otherwise
FAMILY-SIZE	Dummy variable, 1 if more than two family persons on regular holidays, 0 otherwise
AGE29	Dummy variable, 1 if respondent is less than 30 years of age, 0 otherwise
AGE39	Dummy variable, 1 if respondent is 30-40 years of age, 0 otherwise
DURATION	Days stayed in hotel
PRICE<60	Dummy variable, 1 if respondent pays less than 60 euro per day per room, 0 otherwise
PRICE60-100	Dummy variable, 1 if respondent pays between 60-100 euro per day per room, 0 otherwise
STAY	Dummy variable, 1 if respondent has ever stayed in a hotel that offers a towel reuse program, 0 otherwise
DAY-PRACT	Dummy variable, 1 if respondent has adopted conservation practices in his/her everyday life such as recycling, water conservation, in house energy efficient lighting, etc., 0 otherwise
REGION	Dummy variable, 1 if respondent is not a Greek resident, 0 otherwise
References	Dimara, E., Manganari, E. and Skuras, D. (2017). Don't change my towels please: Factors influencing participation in towel reuse programs. Tourism Management 59, pp. 425-437.
Corresponding Author	Prof. Dimitris Skuras, Department of Economics, University of Patras, University Campus - Rio, Patras, 26504, Greece.
DataSet	Available from the corresponding author in NLOGIT 5 format upon request

## Sheet: Entire Sample
Entire Sample
	Mean	Std.Deviation	Skewness	Kurtosis	Minimum	Maximum	Valid Cases	Missing Cases
CHOICE	0.718631	0.449838	N.A	N.A	0	1	1315	0
WILLING	N.A	N.A	N.A	N.A	N.A	N.A	N.A	N.A
PREMIUM	N.A	N.A	N.A	N.A	N.A	N.A	N.A	N.A
GENDER	0.541445	0.498469	N.A	N.A	0	1	1315	0
EDUCATION	0.772624	0.419297	N.A	N.A	0	1	1315	0
FAMILY-SIZE	0.59924	0.490239	-0.404862	1.16315	0	1	1315	0
AGE29	0.380989	0.485815	N.A	N.A	0	1	1315	0
AGE39	0.580228	0.493709	N.A	N.A	0	1	1315	0
DURATION	4.52435	2.20213	1.72014	8.05123	1	18	1314	1
PRICE<60	0.412928	0.492547	N.A	N.A	0	1	1315	0
PRICE60-100	0.4327	0.495638	N.A	N.A	0	1	1315	0
STAY	0.487805	0.500042	N.A	N.A	0	1	1312	3
DAY-PRACT	0.326437	0.469089	N.A	N.A	0	1	1305	10
REGION	0.469962	0.499287	N.A	N.A	0	1	1315	0
N.A=Not applicable

## Sheet: Sub-sample 1
Sub-sample 1	(Screening Question 1)
	Mean	Std.Deviation	Skewness	Kurtosis	Minimum	Maximum	Valid Cases	Missing Cases
CHOICE	0	N.A	N.A	N.A	N.A	N.A	N.A	N.A
WILLING	N.A	N.A	N.A	N.A	N.A	N.A	N.A	N.A
PREMIUM	N.A	N.A	N.A	N.A	N.A	N.A	N.A	N.A
GENDER	0.532432	0.499623	N.A	N.A	0	1	370	0
EDUCATION	0.72973	0.444701	N.A	N.A	0	1	370	0
FAMILY-SIZE	0.621622	0.485639	-0.500872	1.24817	0	1	370	0
AGE29	0.389189	0.488227	N.A	N.A	0	1	370	0
AGE39	0.591892	0.492149	N.A	N.A	0	1	370	0
DURATION	4.771	2.13084	1.67219	8.65183	1	17.5	369	1
PRICE<60	0.427027	0.495316	N.A	N.A	0	1	370	0
PRICE60-100	0.418919	0.49405	N.A	N.A	0	1	370	0
STAY	0.353261	0.478634	N.A	N.A	0	1	368	2
DAY-PRACT	0.248634	0.432813	N.A	N.A	0	1	366	4
REGION	0.354054	0.478873	N.A	N.A	0	1	370	0
N.A=Not applicable

## Sheet: Sub-sample 2
Sub-sample 2	(Screening Question 1)
	Mean	Std.Deviation	Skewness	Kurtosis	Minimum	Maximum	Valid Cases	Missing Cases
CHOICE	0	N.A	N.A	N.A	N.A	N.A	N.A	N.A
WILLING	0.44127	0.496802	N.A	N.A	0	1	945	0
PREMIUM	N.A	N.A	N.A	N.A	N.A	N.A	N.A	N.A
GENDER	0.544974	0.498237	N.A	N.A	0	1	945	0
EDUCATION	0.789418	0.407938	N.A	N.A	0	1	945	0
FAMILY-SIZE	0.590476	0.492006	-0.367785	1.13421	0	1	945	0
AGE29	0.377778	0.485088	N.A	N.A	0	1	945	0
AGE39	0.575661	0.494504	N.A	N.A	0	1	945	0
DURATION	4.42804	2.22303	1.76189	7.94878	1	18	945	0
PRICE<60	0.407407	0.491612	N.A	N.A	0	1	945	0
PRICE60-100	0.438095	0.496416	N.A	N.A	0	1	945	0
STAY	0.540254	0.498641	N.A	N.A	0	1	944	1
DAY-PRACT	0.356762	0.479299	N.A	N.A	0	1	939	6
REGION	0.515344	0.500029	N.A	N.A	0	1	945	0
N.A=Not applicable

## Sheet: Sub-sample 2A
Sub-sample 2A	(Screening Question 2)
	Mean	Std.Deviation	Skewness	Kurtosis	Minimum	Maximum	Valid Cases	Missing Cases
CHOICE	0	N.A	N.A	N.A	N.A	N.A	N.A	N.A
WILLING	1	N.A	N.A	N.A	N.A	N.A	N.A	N.A
PREMIUM	0	N.A	N.A	N.A	N.A	N.A	N.A	N.A
GENDER	0.530303	0.499554	N.A	N.A	0	1	528	0
EDUCATION	0.80303	0.398086	N.A	N.A	0	1	528	0
FAMILY-SIZE	0.621212	0.485545	-0.499283	1.24739	0	1	528	0
AGE29	0.373106	0.484089	N.A	N.A	0	1	528	0
AGE39	0.589015	0.492479	N.A	N.A	0	1	528	0
DURATION	4.27936	2.08161	1.45744	6.12063	1	15	528	0
PRICE<60	0.401515	0.49067	N.A	N.A	0	1	528	0
PRICE60-100	0.443182	0.497232	N.A	N.A	0	1	528	0
STAY	0.548387	0.498126	N.A	N.A	0	1	527	1
DAY-PRACT	0.351145	0.477784	N.A	N.A	0	1	524	4
REGION	0.511364	0.500345	N.A	N.A	0	1	528	0
N.A=Not applicable

## Sheet: Sub-sample 2B
Sub-sample 2B	(Screening Question 2)
	Mean	Std.Deviation	Skewness	Kurtosis	Minimum	Maximum	Valid Cases	Missing Cases
CHOICE	0	N.A	N.A	N.A	N.A	N.A	N.A	N.A
WILLING	1	N.A	N.A	N.A	N.A	N.A	N.A	N.A
PREMIUM	2.15036	2.11039	3.57177	21.2117	0.3	20	416	1
GENDER	0.563549	0.496541	N.A	N.A	0	1	417	0
EDUCATION	0.772182	0.419928	N.A	N.A	0	1	417	0
FAMILY-SIZE	0.551559	0.497932	-0.207092	1.04049	0	1	417	0
AGE29	0.383693	0.486869	N.A	N.A	0	1	417	0
AGE39	0.558753	0.497133	N.A	N.A	0	1	417	0
DURATION	4.61631	2.37935	1.96863	8.82763	1	18	417	0
PRICE<60	0.414868	0.493291	N.A	N.A	0	1	417	0
PRICE60-100	0.431655	0.495902	N.A	N.A	0	1	417	0
STAY	0.529976	0.4997	N.A	N.A	0	1	417	0
DAY-PRACT	0.363855	0.481688	N.A	N.A	0	1	415	2
REGION	0.520384	0.500184	N.A	N.A	0	1	417	0
N.A=Not applicable

## Sheet: Greek-Foreign
Sub-samples of Greek and Foreign Tourists out of Entire Sample
Foreign Tourists
	Mean	Std.Deviation	Skewness	Kurtosis	Minimum	Maximum	Valid Cases	Missing Cases
CHOICE	0.788026	0.409038	-1.40831	2.98172	0	1	618	0
WILLING	0.445585	0.497541	0.218735	1.04579	0	1	487	0	for the sub-sample of tourists whose CHOICE=1
PREMIUM	1.91667	1.646	2.86324	12.5625	0.5	10	216	1	for the sub-sample of tourists whose CHOICE=1 and WILLING=1
GENDER	0.514563	0.500193	N.A	N.A	0	1	618	0
EDUCATION	0.843042	0.364056	N.A	N.A	0	1	618	0
FAMILY-SIZE	0.475728	0.499815	0.0971233	1.00781	0	1	618	0
AGE29	0.433657	0.495981	N.A	N.A	0	1	618	0
AGE39	0.626214	0.4842	N.A	N.A	0	1	618	0
DURATION	4.11507	2.27808	2.11828	9.61944	1	18	617	1
PRICE<60	0.28479	0.45168	N.A	N.A	0	1	618	0
PRICE60-100	0.444984	0.497367	N.A	N.A	0	1	618	0
STAY	0.608766	0.488423	N.A	N.A	0	1	616	2
DAY-PRACT	0.357724	0.47972	N.A	N.A	0	1	615	3
REGION	1	N.A	N.A	N.A	N.A	N.A	N.A	N.A
Tourists of a Greek Origin
	Mean	Std.Deviation	Skewness	Kurtosis	Minimum	Maximum	Valid Cases	Missing Cases
CHOICE	0.657102	0.475019	-0.661456	1.43609	0	1	697	0
WILLING	0.436681	0.496517	0.255052	1.06287	0	1	458	0	for the sub-sample of tourists whose CHOICE=1
PREMIUM	2.40275	2.4975	3.43703	18.8479	0.3	20	200	0	for the sub-sample of tourists whose CHOICE=1 and WILLING=1
GENDER	0.56528	0.496076	N.A	N.A	0	1	697	0
EDUCATION	0.710187	0.454001	N.A	N.A	0	1	697	0
FAMILY-SIZE	0.708752	0.454664	-0.918269	1.84178	0	1	697	0
AGE29	0.33429	0.47208	N.A	N.A	0	1	697	0
AGE39	0.539455	0.498799	N.A	N.A	0	1	697	0
DURATION	4.88666	2.06766	1.5266	7.47304	1	17.5	697	0
PRICE<60	0.526542	0.499654	N.A	N.A	0	1	697	0
PRICE60-100	0.421808	0.494203	N.A	N.A	0	1	697	0
STAY	0.380747	0.48592	N.A	N.A	0	1	696	1
DAY-PRACT	0.298551	0.457954	N.A	N.A	0	1	690	7
REGION	0	N.A	N.A	N.A	N.A	N.A	N.A	N.A
N.A=Not applicable

## Sheet: Experienced-Not Experient
Sub-samples of Experienced and Non-Experient Tourists out of Entire Sample
Experienced Tourists
	Mean	Std.Deviation	Skewness	Kurtosis	Minimum	Maximum	Valid Cases	Missing Cases
CHOICE	0.796875	0.402639	-1.47464	3.17301	0	1	640	0
WILLING	0.433333	0.496022	0.268805	1.0703	0	1	510	0	for the sub-sample of tourists whose CHOICE=1
PREMIUM	2.03281	2.04281	4.42084	31.9169	0.5	20	221	0	for the sub-sample of tourists whose CHOICE=1 and WILLING=1
GENDER	0.554688	0.497389	N.A	N.A	0	1	640	0
EDUCATION	0.809375	0.393101	N.A	N.A	0	1	640	0
FAMILY-SIZE	0.55	0.497883	-0.20085	1.03878	0	1	640	0
AGE29	0.342187	0.474813	N.A	N.A	0	1	640	0
AGE39	0.523438	0.499841	N.A	N.A	0	1	640	0
DURATION	4.50938	2.27456	1.44433	6.01219	1	16	640	0
PRICE<60	0.339063	0.473761	N.A	N.A	0	1	640	0
PRICE60-100	0.4625	0.498982	N.A	N.A	0	1	640	0
STAY	1	N.A	N.A	N.A	N.A	N.A	640	0
DAY-PRACT	0.388715	0.487841	N.A	N.A	0	1	638	2
REGION	0.585938	0.492945	N.A	N.A	0	1	640	0
Non-Experient Tourists
	Mean	Std.Deviation	Skewness	Kurtosis	Minimum	Maximum	Valid Cases	Missing Cases
CHOICE	0.645833	0.478616	-0.609396	1.36987	0	1	672	0
WILLING	0.451613	0.498228	0.194237	1.03542	0	1	434	0	for the sub-sample of tourists whose CHOICE=1
PREMIUM	2.28359	2.18206	2.77613	12.0672	0.3	15	195	1	for the sub-sample of tourists whose CHOICE=1 and WILLING=1
GENDER	0.529762	0.499485	N.A	N.A	0	1	672	0
EDUCATION	0.736607	0.440802	N.A	N.A	0	1	672	0
FAMILY-SIZE	0.645833	0.478616	-0.609396	1.36987	0	1	672	0
AGE29	0.418155	0.493623	N.A	N.A	0	1	672	0
AGE39	0.633929	0.482088	N.A	N.A	0	1	672	0
DURATION	4.54315	2.13419	2.03006	10.445	1	18	672	0
PRICE<60	0.483631	0.500104	N.A	N.A	0	1	672	0
PRICE60-100	0.404762	0.491212	N.A	N.A	0	1	672	0
STAY	0	N.A	N.A	N.A	N.A	N.A	672	0
DAY-PRACT	0.267267	0.442866	N.A	N.A	0	1	666	6
REGION	0.358631	0.479956	N.A	N.A	0	1	672	0
N.A=Not applicable
